# Supplementary material for: Eight Weeks of Bifidobacterium lactis BL-99 Supplementation Improves Lipid Metabolism and Sports Performance through Short-Chain Fatty Acids in Cross-Country Skiers: A Preliminary Study
Source: Nutrients. 2023 Oct 27;15(21):4554. doi: 10.3390/nu15214554 (PMC10648242; doi:10.3390/nu15214554)
Supplement: Supplementary file 1 [file nutrients-15-04554-s001.zip]

Archive with 1 entries (1 files):
- nutrients-2616126-supplementary.pdf
